# Supplementary material for: Physician preferences in diagnostics and treatment of juvenile osteochondritis dissecans are diverse across the knee, ankle and elbow: an ESSKA survey
Source: Knee Surg Sports Traumatol Arthrosc. 2023 Oct 3;31(11):5228–37. doi: 10.1007/s00167-023-07563-0 (PMC10598091; doi:10.1007/s00167-023-07563-0)
Supplement: Supplementary file 2 — Supplementary file2 (XLSX 42 KB) [file 167_2023_7563_MOESM2_ESM.xlsx]

## Sheet: Sheet1
ID	Start time	Completion time	Email	Name	What is your current profession?	How many years of experience do you have within your current profession?	Approximately how many JOCD lesions do you treat annually, both operatively and non-operatively?	Which factor is key to you in classifying osteochondritis dissecans as juvenile?	Do you treat JOCD lesions of the elbow?	Approximately how many JOCD lesions of the elbow do you treat annually, both operatively and non-operatively?	Which of the following aspects during the patient interview makes you suspect a JOCD of the elbow the most? (Choose a maximum of 3 aspects)	Which of the following aspects during the physical examination are most important to you, if you suspect a JOCD of the elbow? (Choose a maximum of 3 aspects)	If you suspect a patient of having JOCD of the elbow, which imaging modality or modalities do you usually acquire? (multiple answers may be chosen)	If you selected "X-ray" in the previous question, which of the following views do you usually request? (multiple answers may be chosen)	When you suspect a patient of having JOCD of their elbow do you usually perform imaging of one or both elbows?	Which classification system do you usally use to grade a JOCD of the elbow?	How do you determine whether a JOCD lesion is stable or unstable? (multiple answers may be chosen)	Do you assess skeletal age during the diagnostic process of a JOCD of the elbow and if so, how do you do this? (multiple answers may be chosen)	Do you perform any genetic tests after diagnosing a JOCD of the elbow?	What is your preferred non-operative treatment plan for JOCD lesions of the elbow? (choose a maximum of 3 options)	After what time period of conservative treatment do you usually resort to operative treatment in a radiologically stable lesion in a boy with a skeletal age of 12 with persistent pain and no chang...	Which type(s) of operative treatment do you use for JOCD lesions of the elbow? (multiple answers may be chosen)	Do you use biologicals in the treatment of JOCD of the elbow and if so, which?	What are the most important prognostic factors to you in determining the operative technique for a JOCD of the elbow? (choose a maximum of 3 options)	What is your preferred treatment for the following patient? (a combination of different techniques may be chosen that you would apply together) A boy, skeletal age 13, plays baseball two times a ...	What is your preferred treatment for the following patient? (a combination of different techniques may be chosen that you would apply together) A girl, skeletal age 11, does gymnastics three time...	Which imaging modalities do you usually perform during follow-up after operative treatment for JOCD of the elbow? (multiple answers may be chosen)	Over what time period do you schedule follow-up visits after operative treatment of JOCD of the elbow?	Do you record any patient reported outcome measures (PROMs) after treatment for JOCD of the elbow? (multiple answers may be chosen)	Do you treat JOCD lesions of the hip?	Approximately how many JOCD lesions of the hip do you treat annually, both operatively and non-operatively?	Which of the following aspects during the patient interview makes you suspect a JOCD of the hip the most? (Choose a maximum of 3 aspects)	Which of the following aspects during the physical examination are most important to you, if you suspect a JOCD of the hip? (Choose a maximum of 3 aspects)	If you suspect a patient of having JOCD of the hip, which imaging modality or modalities do you usually acquire? (multiple answers may be chosen)	If you selected "X-ray" in the previous question, which of the following views do you usually request? (multiple answers may be chosen)2	When you suspect a patient of having JOCD of their hip do you usually perform imaging of one or both hips?	Which classification system do you usally use to grade a JOCD of the hip?	How do you determine whether a JOCD lesion is stable or unstable? (multiple answers may be chosen)2	Do you assess skeletal age during the diagnostic process of a JOCD of the hip and if so, how do you do this? (multiple answers may be chosen)	Do you perform any genetic tests after diagnosing a JOCD of the hip?	What is your preferred non-operative treatment plan for JOCD lesions of the hip? (choose a maximum of 3 options)	After what time period of conservative treatment do you usually resort to operative treatment in a radiologically stable lesion in a boy with a skeletal age of 12 with persistent pain and no chang...2	Which type(s) of operative treatment do you use for JOCD lesions of the hip? (multiple answers may be chosen)	Do you use biologicals in the treatment of JOCD of the hip and if so, which?	What are the most important prognostic factors to you in determining the operative technique for a JOCD of the hip? (choose a maximum of 3 options)	What is your preferred treatment for the following patient? (a combination of different techniques may be chosen that you would apply together) A boy, skeletal age 13, plays football two times a ...	What is your preferred treatment for the following patient? (a combination of different techniques may be chosen that you would apply together) A girl, skeletal age 11, runs three times a week an...	Which imaging modalities do you usually perform during follow-up after operative treatment for JOCD of the hip? (multiple answers may be chosen)	Over what time period do you schedule follow-up visits after operative treatment of JOCD of the hip?
1	2022-03-06 20:35:39	2022-03-06 20:45:45	anonymous		Orthopaedic surgeon	0-5 years since residency	1-10	Skeletal maturity	No																					No
2	2022-03-09 14:58:25	2022-03-09 15:05:11	anonymous		Orthopaedic surgeon	20+ years since residency	10-20	Skeletal maturity	No																					No
3	2022-03-18 19:03:17	2022-03-18 19:45:23	anonymous		Orthopaedic surgeon	10-15 years since residency	20-50	Skeletal maturity	Yes	5-10	Pain on radial side of elbow;Locking complaint;	Limited range of motion;Presence of joint effusion;Presence of crepitus;	MRI;		One elbow	I do not use any classification system	MRI;Arthroscopically;History of patient;	Yes, through an additional X-ray of the hand;	No, I do not	Activity restriction/sports restriction;	I usually do not treat a radiologically stable lesion operatively	Loose body removal;Debridement;	No;	Location of the lesion;	Activity restriction/sports restriction ;	Debridement ;Loose body removal ;	None/only when indicated;	Until end of symptoms	No;	No
4	2022-03-18 22:10:13	2022-03-18 22:36:26	anonymous		Orthopaedic surgeon	10-15 years since residency	1-10	Both	No																					No
5	2022-03-18 22:45:41	2022-03-18 23:00:54	anonymous		Clinical researcher	I am currently in residency	20-50	Skeletal maturity	No																					No
6	2022-03-19 09:39:14	2022-03-19 09:47:33	anonymous		Orthopaedic surgeon	15-20 years since residency	1-10	Both	No																					No
7	2022-03-19 14:21:00	2022-03-19 14:40:13	anonymous		Orthopaedic surgeon	5-10 years since residency	10-20	Both	No																					No
8	2022-03-20 10:21:03	2022-03-20 10:34:17	anonymous		Orthopaedic surgeon	20+ years since residency	10-20	Both	No																					No
9	2022-03-21 09:23:27	2022-03-21 09:35:13	anonymous		Orthopaedic surgeon	15-20 years since residency	10-20	Skeletal maturity	Yes	1-5	Pain on radial side of elbow;	Presence of joint effusion;	MR-arthrography;		Both elbows	I do not use any classification system	Arthroscopically;MRI;	No, I do not;	No, I do not	Activity restriction/sports restriction;	6 months	Internal fixation with bioabsorbable devices;Retrograde drilling;Loose body removal;	No;	Size of the lesion;Lesion of cartilage only vs osteochondral lesion;Whether the physis has closed;	Internal fixation with bioabsorbable devices ;	Activity restriction/sports restriction ;	MRI;	Until end of symptoms	No;	No
10	2022-03-21 15:21:45	2022-03-21 15:43:48	anonymous		Orthopaedic surgeon	20+ years since residency	1-10	Both	No																					Yes	1-5	Clicking of the hip;Pain during activities;Pain at night;	Limited range of motion;Pain on passive mobilisation;	X-ray;CT;MR-arthrography;	Lateral view;AP view ;	One hip	I do not use any classification system	Physical examination;MRI;CT;X-ray;	No, I do not;	No, I do not	Limited weight bearing;Non-steroidal anti-inflammatory drugs;	6 months	Retrograde drilling;Microfracturing;Loose body removal;	No;	Stability of the lesion;Location of the lesion;Lesion of cartilage only vs osteochondral lesion;	Activity restriction ;Limited weight bearing ;Internal fixation with bioabsorbable devices ;Microfracturing;Loose body removal ;	Activity restriction ;Limited weight bearing ;	MRI;	Until the end of growth
11	2022-03-27 18:59:48	2022-03-27 19:06:53	anonymous		Orthopaedic surgeon	10-15 years since residency	1-10	Both	No																					No
12	2022-03-27 18:54:41	2022-03-27 19:15:38	anonymous		Orthopaedic surgeon	10-15 years since residency	20-50	Skeletal maturity	Yes	1-5	Locking complaint;Pain on radial side of elbow;Participation in a throwing sport;	Point tenderness on palpation;Positive radiocapitellar test;Presence of crepitus;	X-ray;MRI;	AP view with elbow in extension;Lateral view;	One elbow	I do not use any classification system	MRI;	Yes, through the Tanner stage;Yes, through the imaging of the elbow that is already present;	No, I do not	Activity restriction/sports restriction;	3 months	Bone grafting;Drilling with a Kirschner wire;Retrograde drilling;Microfracturing;Internal fixation with bioabsorbable devices;	No;	Size of the lesion;Stability of the lesion;Whether the physis has closed;	Internal fixation with bioabsorbable devices ;	Retrograde drilling ;Activity restriction/sports restriction ;	X-ray;MRI;	Until end of symptoms	No;	No
13	2022-03-27 19:49:53	2022-03-27 19:59:29	anonymous		Orthopaedic surgeon	15-20 years since residency	1-10	Skeletal maturity	No																					No
14	2022-03-27 19:59:50	2022-03-27 20:07:24	anonymous		Orthopaedic surgeon	10-15 years since residency	1-10	Both	No																					No
15	2022-03-27 20:10:06	2022-03-27 20:26:44	anonymous		Orthopaedic surgeon	0-5 years since residency	10-20	Skeletal maturity	No																					No
16	2022-03-27 21:57:13	2022-03-27 22:10:46	anonymous		Orthopaedic surgeon	15-20 years since residency	20-50	Both	No																					No
17	2022-03-28 08:36:49	2022-03-28 08:58:42	anonymous		Orthopaedic surgeon	5-10 years since residency	1-10	Both	No																					No
18	2022-03-28 09:13:13	2022-03-28 09:29:24	anonymous		Orthopaedic surgeon	20+ years since residency	10-20	Both	Yes	1-5	Pain at night;Pain on radial side of elbow;Pain only during activities;	Point tenderness on palpation;Presence of joint effusion;Presence of crepitus;	MRI;	AP view with elbow in extension;Lateral view;Radial head view;	One elbow	I do not use any classification system	MRI;Arthroscopically;	Yes, through the imaging of the elbow that is already present;	No, I do not	Injection therapy through platelet-rich plasma;	3 months	Debridement;Internal fixation with non-absorbable devices;	Yes, platelet rich plasma (PRP);	Size of the lesion;Stability of the lesion;Whether the physis has closed;	Internal fixation with non-absorbable devices ;	Activity restriction/sports restriction ;Injection therapy through platelet-rich plasma ;	MRI;X-ray;	2 years	No;	No
19	2022-03-28 08:45:50	2022-03-28 09:56:04	anonymous		Orthopaedic surgeon	15-20 years since residency	10-20	Skeletal maturity	No																					No
20	2022-03-30 17:59:59	2022-03-30 18:10:49	anonymous		Orthopaedic surgeon	20+ years since residency	1-10	Both	No																					No
21	2022-03-31 08:12:37	2022-03-31 08:21:37	anonymous		Orthopaedic surgeon	10-15 years since residency	10-20	Skeletal maturity	Yes	10-15	Locking complaint;Pain on radial side of elbow;Participation in a throwing sport;gymnastics;	Presence of joint effusion;Point tenderness on palpation;Limited range of motion;	X-ray;CT;	Lateral view;AP view with elbow in extension;	One elbow	Minami classification	Physical examination;CT;skeletal maturity;	Yes, through the imaging of the elbow that is already present;	No, I do not	Activity restriction/sports restriction;	6 months	Microfracturing;Debridement;Retrograde drilling;Internal fixation with bioabsorbable devices;Internal fixation with non-absorbable devices;Osteochondral autograft plugs;Loose body removal;	No;	Size of the lesion;Location of the lesion;Whether the physis has closed;Stability of the lesion;	Debridement ;Microfracturing ;	Debridement ;Microfracturing;	CT;X-ray;	1 year	Yes, the Oxford Elbow score;	No
22	2022-03-31 16:35:27	2022-03-31 16:48:43	anonymous		Orthopaedic surgeon	15-20 years since residency	10-20	Both	No																					No
23	2022-03-31 21:17:23	2022-03-31 21:28:52	anonymous		Orthopaedic surgeon	0-5 years since residency	1-10	Skeletal maturity	Yes	1-5	History of trauma;Locking complaint;Participation in a throwing sport;Pain on radial side of elbow;Participating in arm-loadbearing sports (e.g. gymnastics);	Point tenderness on palpation;Presence of crepitus;Limited range of motion;	X-ray;CT;MRI;	AP view with elbow in extension;Lateral view;Radial head view;	Both elbows	I do not use any classification system	MRI;	Yes, through the imaging of the elbow that is already present;	Yes, I perform a SMAD3 mutation test in specific cases	Activity restriction/sports restriction;	9 months	Debridement;Microfracturing;Loose body removal;	No;	Size of the lesion;Stability of the lesion;Whether the physis has closed;	Non-steroidal anti-inflammatory drugs ;Activity restriction/sports restriction ;	Activity restriction/sports restriction ;Immobilization through bracing ;Non-steroidal anti-inflammatory drugs ;	X-ray;MRI;	Until the end of growth	No;	No
24	2022-04-01 12:37:35	2022-04-01 12:48:33	anonymous		Orthopaedic surgeon	20+ years since residency	1-10	Both	No																					No
25	2022-04-01 13:05:32	2022-04-01 13:15:21	anonymous		Orthopaedic surgeon	0-5 years since residency	20-50	Skeletal maturity	No																					No
26	2022-04-03 20:06:23	2022-04-03 20:14:05	anonymous		Orthopaedic surgeon	5-10 years since residency	10-20	Skeletal maturity	No																					No
27	2022-04-04 16:54:44	2022-04-04 17:05:56	anonymous		Orthopaedic surgeon	20+ years since residency	1-10	Both	No																					No
28	2022-04-05 12:41:04	2022-04-05 12:51:25	anonymous		Orthopaedic surgeon	15-20 years since residency	1-10	Both	No																					No
29	2022-04-05 22:48:17	2022-04-05 22:57:18	anonymous		Orthopaedic surgeon	0-5 years since residency	1-10	Skeletal maturity	No																					No
30	2022-04-07 18:03:08	2022-04-07 18:12:51	anonymous		Orthopaedic surgeon	15-20 years since residency	10-20	Both	No																					No
31	2022-04-09 10:20:56	2022-04-09 10:22:48	anonymous		Orthopaedic surgeon	20+ years since residency	1-10	Both	No																					No
32	2022-04-09 21:53:47	2022-04-09 22:00:47	anonymous		Orthopaedic surgeon	15-20 years since residency	10-20	Both	No																					No
33	2022-04-13 15:02:21	2022-04-13 15:12:33	anonymous		Orthopaedic surgeon	5-10 years since residency	1-10	Both	No																					No
34	2022-04-15 00:29:10	2022-04-15 00:34:32	anonymous		Orthopaedic surgeon	5-10 years since residency	1-10	Age	No																					No
35	2022-04-15 09:01:10	2022-04-15 09:10:50	anonymous		Orthopaedic surgeon in training	I am currently in residency	1-10	Skeletal maturity	No																					No
36	2022-04-16 23:54:47	2022-04-17 00:07:51	anonymous		Orthopaedic surgeon	10-15 years since residency	10-20	Both	No																					No
37	2022-04-17 12:14:30	2022-04-17 12:38:04	anonymous		Orthopaedic surgeon	5-10 years since residency	10-20	Skeletal maturity	Yes	1-5	Pain on radial side of elbow;Participation in a throwing sport;Locking complaint;	Point tenderness on palpation;Presence of crepitus;Limited range of motion;	X-ray;CT;	AP view with elbow in extension;AP view with elbow in 45˚ flexion;Lateral view;	One elbow	I do not use any classification system	Range of motion of the elbow;CT;aspect of the physis;	Yes, through the imaging of the elbow that is already present;	No, I do not	Activity restriction/sports restriction;Non-steroidal anti-inflammatory drugs;Immobilization through casting;	6 months	Debridement;Microfracturing;Loose body removal;	No;	Size of the lesion;Stability of the lesion;Whether the physis has closed;	Immobilization through casting ;Non-steroidal anti-inflammatory drugs ;Activity restriction/sports restriction ;	Debridement ;Microfracturing;	None/only when indicated;	Until the end of growth	Yes, the Oxford Elbow score;	Yes	1-5	Limited range of motion;Locking of the hip;Pain during activities;	Abnormal gait;Limited range of motion;	X-ray;MRI;	AP view ;Lauenstein view;	Both hips	I do not use any classification system	MRI;	Yes, through the imaging of the hip that is already present;	No, I do not	Activity restriction/sports restriction;Limited weight bearing;Non-steroidal anti-inflammatory drugs;	6 months	Debridement;Microfracturing;Retrograde drilling;Loose body removal;	No;	Size of the lesion;Stability of the lesion;Whether the physis has closed;	Activity restriction ;Limited weight bearing ;	Debridement ;Microfracturing ;	None/only when indicated;	Until the end of growth
38	2022-04-24 19:41:08	2022-04-24 19:48:01	anonymous		Orthopaedic surgeon	5-10 years since residency	10-20	Skeletal maturity	No																					Yes	1-5	Limited range of motion;Pain during activities;Clicking of the hip;	Pain on passive mobilisation;	X-ray;CT;MR-arthrography;	Lauenstein view;AP view ;	One hip	I do not use any classification system	MRI;CT;	Yes, through an additional X-ray of the hand;	Yes, I refer patients to a clinical geneticist in specific cases	Activity restriction/sports restriction;	12 months	Retrograde drilling;Loose body removal;Debridement;	No;	Stability of the lesion;Size of the lesion;	Activity restriction ;Retrograde drilling ;	Retrograde drilling ;	X-ray;	Until the end of growth
39	2022-04-27 19:27:45	2022-04-27 19:32:32	anonymous		Orthopaedic surgeon in training	I am currently in residency	1-10	Skeletal maturity	No																					No
40	2022-04-27 19:33:57	2022-04-27 19:34:16	anonymous		Resident	I am currently in residency	1-10	Skeletal maturity	Yes	1-5	Pain on radial side of elbow;Participation in a throwing sport;Pain only during activities;	Presence of joint effusion;Limited range of motion;Positive radiocapitellar test;	CT;MRI;		Both elbows	Minami classification	CT;MRI;Arthroscopically;	Yes, through the imaging of the elbow that is already present;Yes, through the Tanner stage;	No, I do not	Activity restriction/sports restriction;	9 months	Drilling with a Kirschner wire;Retrograde drilling;Debridement;Microfracturing;Autologous chondrocyte implantation;Osteochondral autograft plugs;Loose body removal;	No;	Size of the lesion;Stability of the lesion;Lesion of cartilage only vs osteochondral lesion;Whether the physis has closed;	Activity restriction/sports restriction ;	Retrograde drilling ;	MRI;CT;	Until the end of growth	Yes, the Oxford Elbow score;Yes, the Mayo Elbow Performance score;	No
41	2022-04-27 19:27:57	2022-04-27 19:35:22	anonymous		Orthopaedic surgeon in training	I am currently in residency	1-10	Skeletal maturity	No																					No
42	2022-04-28 14:47:00	2022-04-28 14:59:07	anonymous		Orthopaedic surgeon	0-5 years since residency	1-10	Both	No																					No
43	2022-04-28 20:32:06	2022-04-28 20:34:04	anonymous		Orthopaedic surgeon in training	I am currently in residency	1-10	Both	No																					No
44	2022-04-28 17:00:04	2022-04-29 08:54:28	anonymous		Orthopaedic surgeon in training	I am currently in residency	1-10	Skeletal maturity	Yes	1-5	Pain on ulnar side of elbow;Pain on radial side of elbow;Locking complaint;	Presence of joint effusion;Point tenderness on palpation;Positive radiocapitellar test;	CT;X-ray;	AP view with elbow in 45˚ flexion;	One elbow	Minami classification	CT;	No, I do not;	No, I do not	Activity restriction/sports restriction;	12 months	Debridement;Microfracturing;Loose body removal;	No;	Size of the lesion;Stability of the lesion;Whether the physis has closed;	Immobilization through casting ;Internal fixation with bioabsorbable devices ;Loose body removal ;Microfracturing ;Debridement ;	Immobilization through casting ;	X-ray;	Until the end of growth	No;	No
45	2022-04-30 11:31:25	2022-04-30 11:45:21	anonymous		Orthopaedic surgeon	15-20 years since residency	10-20	Both	No																					No
46	2022-05-01 11:59:12	2022-05-01 12:06:24	anonymous		Orthopaedic surgeon	5-10 years since residency	1-10	Age	No																					No
47	2022-06-23 12:28:10	2022-06-23 12:58:48	anonymous		Orthopaedic surgeon in training	I am currently in residency	1-10	Both	No																					No
48	2022-06-23 12:59:34	2022-06-23 13:04:15	anonymous		Orthopaedic surgeon in training	I am currently in residency	1-10	Skeletal maturity	No																					No
49	2022-06-23 12:55:49	2022-06-23 13:14:56	anonymous		Orthopaedic surgeon	10-15 years since residency	10-20	Both	No																					No
50	2022-07-11 08:05:02	2022-07-11 08:25:17	anonymous		Orthopaedic surgeon	5-10 years since residency	10-20	Skeletal maturity	No																					No
[truncated: 45 more columns]
